# Supplementary material for: Analysis of Compositional Bias in a Commercial Phage Display Peptide Library by Next-Generation Sequencing
Source: Viruses. 2022 Oct 29;14(11):2402. doi: 10.3390/v14112402 (PMC9697088; doi:10.3390/v14112402)
Supplement: Supplementary file 1 [file viruses-14-02402-s001.zip]

Archive with 1 entries (1 files):
- viruses-1971227-supplementary.pdf
